# Supplementary material for: Use of Biopowders as Adsorbents of Potentially Toxic Elements Present in Aqueous Solutions
Source: Materials (Basel). 2025 Jan 30;18(3):625. doi: 10.3390/ma18030625 (PMC11819779; doi:10.3390/ma18030625)
Supplement: Supplementary file 1 [file materials-18-00625-s001.zip]

Archive with 1 entries (1 files):
- materials-3393754-supplementary.pdf
